# Supplementary material for: Physiological Demands of a Self-Paced Firefighter Air-Management Course and Determination of Work Efficiency
Source: J Funct Morphol Kinesiol. 2023 Feb 6;8(1):21. doi: 10.3390/jfmk8010021 (PMC9944468; doi:10.3390/jfmk8010021)
Supplement: Supplementary file 1 [file jfmk-08-00021-s001.zip]

Archive with 1 entries (1 files):
- jfmk-2178170-supplementary.pdf
